# Supplementary material for: Strategies to Maintain Redox Homeostasis in Yeast Cells with Impaired Fermentation-Dependent NADPH Generation
Source: Int J Mol Sci. 2024 Aug 27;25(17):9296. doi: 10.3390/ijms25179296 (PMC11395483; doi:10.3390/ijms25179296)
Supplement: Supplementary file 1 [file ijms-25-09296-s001.zip]

Archive with 1 entries (1 files):
- ijms-3168954-supplementary.pdf
